# Supplementary material for: Comparative Evaluation of U.S. Brand and Generic Intravenous Sodium Ferric Gluconate Complex in Sucrose Injection: Biodistribution after Intravenous Dosing in Rats
Source: Nanomaterials (Basel). 2017 Dec 28;8(1):10. doi: 10.3390/nano8010010 (PMC5791097; doi:10.3390/nano8010010)
Supplement: Supplementary file 1 [file nanomaterials-08-00010-s001.zip]

Archive with 2 entries (2 files):
- Worksheet S1.xlsx
- nanomaterials-252409-supplementary.pdf
