# Supplementary material for: Comparative Evaluation of U.S. Brand and Generic Intravenous Sodium Ferric Gluconate Complex in Sucrose Injection: Biodistribution after Intravenous Dosing in Rats
Source: Nanomaterials (Basel). 2017 Dec 28;8(1):10. doi: 10.3390/nano8010010 (PMC5791097; doi:10.3390/nano8010010)
Supplement: Supplementary file 1 [file nanomaterials-08-00010-s001.zip › Worksheet S1.xlsx]

## Sheet: Sheet1
					Serum			Bone Marrow			Brain			Heart			Lung			Kidney			Liver			Spleen
		15 minutes	Rat	Group/number	Iron concentration (µg/mL)	Blood sample (mL)	Total tissue iron (µg)	Iron concentration (µg/g)	Tissue sample (mg)	Total tissue iron (µg)	Iron concentration (µg/g)	Tissue sample (mg)	Total tissue iron (µg)	Iron concentration (µg/g)	Tissue sample (mg)	Total tissue iron (µg)	Iron concentration (µg/g)	Tissue sample (mg)	Total tissue iron (µg)	Iron concentration (µg/g)	Tissue sample (mg)	Total tissue iron (µg)	Iron concentration (µg/g)	Tissue sample (mg)	Total tissue iron (µg)	Iron concentration (µg/g)	Tissue sample (mg)	Total tissue iron (µg)
			1	RLD 1	476.34	1	476.34	204.98	0.038	7.81	13.379	1.97	26.3	68.08	1.135	77.28	76.77	1.85	142.1	161.16	2.985	481.07	211.08	14.165	2990.02	410.14	0.872	357.64
			2	RLD 2	538.38	1	538.38	217.08	0.028	6.06	13.198	2.06	27.22	62.82	1.152	72.37	74.773	1.59	118.89	166.25	2.693	447.71	231.99	14.925	3462.38	264.05	0.886	233.95
			3	RLD 3	479.14	1	479.14	224.22	0.053	11.97	13.206	1.86	24.62	62.31	1.022	63.68	85.518	1.76	150.17	173.83	2.724	473.51	223.07	15.67	3495.46	312.37	0.704	219.91
			4	RLD 4	472.16	1	472.16	214.59	0.043	9.16	18.888	1.75	33.05	61.23	1.046	64.05	77.969	1.61	125.84	173.15	2.681	464.2	229.91	14.338	3296.45	299.27	0.775	231.93
			5	RLD 5	508.24	1	508.24	211.61	0.048	10.22	18.087	1.82	32.99	66.75	0.912	60.87	80.2	1.51	121.02	160.98	2.322	373.79	220.76	14.161	3126.17	299.41	0.84	251.5
			6	RLD 6	504.06	1	504.06	245.29	0.106	25.93	15.444	2.09	32.29	59.85	1.168	69.91	75.877	1.72	130.66	172	2.97	510.84	214.57	16.315	3500.74	250.42	0.979	245.16
			7	Generic 1	468.64	1	468.64	212.8	0.042	8.85	15.511	1.8	27.94	63.24	1.145	72.41	86.514	1.67	144.48	165.54	2.63	435.38	192.9	15.48	2986.04	571.92	0.769	439.8
			8	Generic 2	482.27	1	482.27	240.51	0.07	16.86	13.156	1.77	23.34	62.43	0.948	59.18	88.317	1.48	130.71	151.35	2.8	423.78	195.45	13.63	2664	558.74	0.828	462.64
			9	Generic 3	538.67	1	538.67	211.07	0.078	16.53	15.606	1.96	30.54	57.51	1.025	58.95	77.16	1.79	137.89	173.02	2.608	451.24	194.81	14.737	2870.97	638.75	0.867	553.79
			10	Generic 4	548.58	1	548.58	358.6	0.06	21.48	15.251	1.98	30.24	68.5	0.972	66.58	95.748	1.68	161.05	188.09	2.516	473.22	242.34	14.626	3544.42	633.43	0.686	434.53
			11	Generic 5	498.62	1	498.62	218.67	0.05	10.82	13.625	1.86	25.27	56.51	0.971	54.87	90.354	1.66	149.63	165.36	2.432	402.16	197.11	14.186	2796.19	545.03	0.865	471.45
			12	Generic 6	536.17	1	536.17	267.9	0.06	15.97	17.193	1.79	30.81	67.58	0.97	65.55	92.445	1.55	143.29	186.17	2.61	485.91	232.78	14.232	3312.98	559.19	1.048	586.03
			13	Control 1	2.94	1	2.94	124.68	0.053	6.62	10.426	1.99	20.79	37.15	1	37.15	37.829	1.6	60.37	53.45	2.023	108.12	102.33	13.2	1350.71	497.53	0.894	444.79
			14	Control 2	2.81	1	2.81	100.69	0.082	8.23	11.772	2	23.59	41.66	1.082	45.07	35.243	1.74	61.25	61.83	2.64	163.23	88.62	15.532	1376.4	251.7	1.04	261.77
			15	Control 3	2.31	1	2.31	104.64	0.07	7.32	11.271	2.03	22.9	39.78	0.953	37.91	41.854	1.44	60.27	52.96	2.313	122.5	86.66	13.786	1194.66	214.04	0.93	199.06
			16	Control 4	2.63	1	2.63	225.24	0.056	12.52	10.773	1.82	19.62	41.63	0.954	39.71	36.574	1.3	47.47	56.55	2.17	122.72	79.16	13.458	1065.33	317.44	0.689	218.71
			17	Control 5	2.86	1	2.86	119.67	0.075	8.98	11.298	1.99	22.49	40.19	0.982	39.47	34.658	1.61	55.8	38.52	2.487	95.81	86.9	13.96	1213.13	395.84	0.76	300.84
			18	Control 6	2.81	1	2.81	172.56	0.0347	5.99	14.274	1.96	27.93	40.11	1.079	43.28	34.517	1.61	55.68	57.67	2.395	138.11	117.76	15.128	1781.53	279.84	1.069	299.15
					Serum			Bone Marrow			Brain			Heart			Lung			Kidney			Liver			Spleen
		60 minutes	Rat	Group/number	Iron concentration (µg/mL)	Blood sample (mL)	Total tissue iron (µg)	Iron concentration (µg/g)	Tissue sample (mg)	Total tissue iron (µg)	Iron concentration (µg/g)	Tissue sample (mg)	Total tissue iron (µg)	Iron concentration (µg/g)	Tissue sample (mg)	Total tissue iron (µg)	Iron concentration (µg/g)	Tissue sample (mg)	Total tissue iron (µg)	Iron concentration (µg/g)	Tissue sample (mg)	Total tissue iron (µg)	Iron concentration (µg/g)	Tissue sample (mg)	Total tissue iron (µg)	Iron concentration (µg/g)	Tissue sample (mg)	Total tissue iron (µg)
			19	RLD 1	391.27	1	391.27	221.12	0.079	17.53	21.798	1.92	41.74	84.79	1.194	101.23	137.5	1.85	254.38	201.41	2.856	575.24	319.78	17.557	5614.33	589	1.044	614.91
			20	RLD 2	287.34	1	287.34	225.04	0.086	19.29	19.423	1.92	37.35	83.74	1.38	115.56	126.54	1.97	248.79	187.26	3.002	562.16	293.26	18.069	5298.95	540.28	1.271	686.7
			21	RLD 3	380.21	1	380.21	328.42	0.048	15.86	21.38	1.92	40.96	90.57	1.048	94.92	150.61	1.69	254.38	213.84	2.601	556.19	303.46	13.88	4211.98	647.7	0.668	432.66
			22	RLD 4	403.6	1	403.6	244.32	0.107	26.19	20.858	1.93	40.3	90.53	1.068	96.69	127.49	1.79	228.59	185.31	2.574	476.99	513.14	16.827	8634.67	615.32	0.992	610.4
			23	RLD 5	439.26	1	439.26	351.21	0.059	20.65	25.808	2.03	52.42	88.07	1.041	91.69	120.45	1.55	186.7	203.82	2.331	475.11	365.18	13.99	5108.86	869.35	0.629	546.82
			24	RLD 6	327.68	1	327.68	285.26	0.076	21.57	22.553	1.94	43.73	89.76	1.122	100.71	153.05	1.96	299.67	207.07	2.827	585.39	319.92	16.746	5357.43	633.63	0.907	574.7
			25	Generic 1	284.82	1	284.82	302.38	0.094	28.3	22.011	2.01	44.22	90.17	1.119	100.9	159.1	1.84	292.74	225.91	2.734	617.64	297.76	14.537	4328.56	613.04	0.882	540.7
			26	Generic 2	339.09	1	339.09	303.19	0.053	16.22	25.606	1.95	49.86	89.46	1.125	100.64	138.99	1.76	243.93	225.04	2.873	646.55	245.22	17.695	4339.18	727.22	0.784	570.14
			27	Generic 3	314.37	1	314.37	254.33	0.061	15.57	23.397	2.97	69.42	85.89	1.092	93.8	131.05	1.72	225.53	213.5	2.815	601	263.7	15.367	4052.32	534.88	0.916	489.95
			28	Generic 4	354.86	1	354.86	306.67	0.059	18.03	22.726	1.87	42.57	98.32	1.067	104.91	127.16	1.43	181.33	233.92	2.523	590.18	313.27	15.06	4717.87	674.46	0.885	596.89
			29	Generic 5	337.47	1	337.47	289.99	0.085	24.68	24.258	1.87	45.34	88.56	0.95	84.13	133.47	1.51	201	234	2.469	577.74	256.34	13.991	3586.49	553.53	0.906	501.5
			30	Generic 6	313.43	1	313.43	256.83	0.094	24.17	17.033	1.42	24.15	54.61	1.245	67.99	141.03	1.69	237.78	212.86	3.125	665.2	269.98	19.303	5211.52	616.95	1.003	618.8
			31	Control 1	1.31	1	1.31	129.55	0.058	7.46	16.361	2.01	32.89	60.68	1.1	66.75	49.74	1.74	86.4	54.89	2.566	140.85	88.99	14.63	1301.92	247.03	0.951	234.92
			32	Control 2	1.59	1	1.59	136.38	0.069	9.34	15.842	1.75	27.79	65.65	1.059	69.52	61.11	1.55	94.9	55.45	2.507	139.01	77.49	17.852	1383.3	306.49	0.79	242.12
			33	Control 3	5.29	1	5.29	88.28	0.074	6.51	16.168	1.87	30.23	60.77	1.145	69.58	50.58	1.82	91.9	49.12	2.392	117.49	77.21	14.742	1138.22	201.53	0.94	189.44
			34	Control 4	1.6	1	1.6	120.84	0.059	7.15	16.188	2.03	32.81	53.78	1.074	57.76	54.92	1.71	93.63	59.82	2.647	158.34	83.84	15.85	1328.9	255.53	1.097	280.32
			35	Control 5	2.44	1	2.44	140.52	0.0387	5.44	14.661	1.83	26.79	114.65	0.959	109.95	63.67	1.57	100.03	61.26	2.151	131.77	99.52	15.579	1550.39	338	0.911	307.92
			36	Control 6	2.11	1	2.11	123.74	0.0405	5.01	12.408	1.73	21.44	51.27	1.062	54.44	57.62	1.56	89.83	47.31	2.564	121.3	92.12	16.169	1489.49	235.7	0.7	164.99
					Serum			Bone Marrow			Brain			Heart			Lung			Kidney			Liver			Spleen
		8 hours	Rat	Group/number	Iron concentration (µg/mL)	Blood sample (mL)	Total tissue iron (µg)	Iron concentration (µg/mg)	Tissue sample (mg)	Total tissue iron (µg)	Iron concentration (µg/mg)	Tissue sample (mg)	Total tissue iron (µg)	Iron concentration (µg/mg)	Tissue sample (mg)	Total tissue iron (µg)	Iron concentration (µg/mg)	Tissue sample (mg)	Total tissue iron (µg)	Iron concentration (µg/mg)	Tissue sample (mg)	Total tissue iron (µg)	Iron concentration (µg/mg)	Tissue sample (mg)	Total tissue iron (µg)	Iron concentration (µg/mg)	Tissue sample (mg)	Total tissue iron (µg)
			37	RLD 1	39.78	1	39.78	436.76	0.067	29.44	20.495	1.98	40.64	70.75	1.024	72.44	144.8	1.81	261.36	177.75	2.317	411.84	574.54	11.878	6824.4	844.04	0.759	640.62
			38	RLD 2	33.8	1	33.8	292.74	0.031	9.19	23.128	0.16	3.77	87.91	1.013	89.05	132.98	1.81	241.22	173.29	2.192	379.85	549.48	14.16	7780.58	620.29	1.097	680.46
			39	RLD 3	43.89	1	43.89	505.55	0.042	21.33	16.697	1.95	32.51	63.34	1.03	65.24	145.83	1.77	258.27	177.72	2.432	432.21	536.59	13.106	7032.5	807.83	0.822	664.04
			40	RLD 4	34.7	1	34.7	349.53	0.067	23.24	15.122	1.76	26.6	73.29	0.975	71.45	153.15	1.48	226.2	168.13	2.426	407.87	546.94	11.663	6378.99	686.41	0.822	564.23
			41	RLD 5	44.64	1	44.64	360.88	0.058	20.89	20.644	1.8	37.2	73.1	1.107	80.93	169.05	1.83	308.69	191.52	2.342	448.55	548.8	14.43	7919.11	675.97	0.963	650.96
			42	RLD 6	27.43	1	27.43	320.27	0.07	22.51	13.566	1.8	24.46	75.96	1.096	83.25	120.61	1.96	236.76	175.27	2.557	448.18	522.6	15.037	7858.4	641.13	1.248	800.13
			43	Generic 1	23.66	1	23.66	328.14	0.046	14.96	17.141	1.88	32.24	88.24	0.954	84.18	125.63	1.61	201.76	207.85	2.156	448.12	463.46	12.422	5757.06	591.9	0.867	513.18
			44	Generic 2	23.69	1	23.69	353.02	0.061	21.68	15.996	1.93	30.81	77.73	1.097	85.27	134.42	1.45	195.17	217.59	2.391	520.25	473.04	14.367	6796.21	695.73	0.8	556.58
			45	Generic 3	38.32	1	38.32	340.7	0.06	20.58	15.82	1.95	30.91	75.29	1.033	77.78	178.1	1.75	311.14	214.41	2.515	539.24	476.79	14.227	6783.36	687.34	0.865	594.55
			46	Generic 4	36.38	1	36.38	330.74	0.043	14.19	14.8	1.85	27.4	80.6	0.957	77.13	131.67	1.32	173.28	191.22	2.283	436.56	540.01	11.15	6021.06	651.24	0.698	454.56
			47	Generic 5	43.65	1	43.65	479.52	0.066	31.84	16.385	1.94	31.79	70.8	1.048	74.2	198.66	1.64	325.4	218.98	2.421	530.16	488.13	14.184	6923.57	711.03	0.926	658.42
			48	Generic 6	30.18	1	30.18	252.99	0.091	23.07	15.095	1.98	29.87	76.62	1.183	90.64	135.39	1.69	229.08	199.44	2.725	543.46	535.71	13.51	7237.4	808.93	0.929	751.5
			49	Control 1	2.59	1	2.59	95.55	0.086	8.19	15.506	2.16	33.51	48.72	1.032	50.28	29.12	1.76	51.11	50.83	2.558	130.01	86.78	13.416	1164.24	290.47	0.715	207.68
			50	Control 2	2.59	1	2.59	177.88	0.054	9.52	12.22	1.89	23.15	61.51	1.105	67.97	52.26	1.33	69.71	58.94	2.396	141.23	87.63	14.623	1281.45	351.5	0.763	268.19
			51	Control 3	3.06	1	3.06	59.84	0.072	4.28	16.468	2.03	33.4	63.24	1.109	70.13	75.84	1.68	127.57	50.03	2.292	114.66	92.72	13.366	1239.31	282.7	0.704	199.02
			52	Control 4	3.66	1	3.66	100.54	0.069	6.95	13.672	1.89	25.81	60.81	1.103	67.07	55.41	1.57	87.22	46.34	2.388	110.67	75.27	16.409	1235.13	295.99	0.91	269.35
			53	Control 5	4.98	1	4.98	208.94	0.0393	8.21	13.634	1.91	26.03	55.73	1.106	61.63	59.58	1.66	99.15	48.92	2.446	119.66	95.14	13.86	1318.67	168.05	0.92	154.61
			54	Control 6	4.56	1	4.56	151.02	0.0446	6.74	13.2	1.62	21.32	55.46	1.134	62.9	37.55	1.78	66.88	52.86	2.282	120.63	113.46	15.256	1730.98	241.98	1.253	303.2
					Serum			Bone Marrow			Brain			Heart			Lung			Kidney			Liver			Spleen
		1 week	Rat	Group/number	Iron concentration (µg/mL)	Blood sample (mL)	Total tissue iron (µg)	Iron concentration (µg/mg)	Tissue sample (mg)	Total tissue iron (µg)	Iron concentration (µg/mg)	Tissue sample (mg)	Total tissue iron (µg)	Iron concentration (µg/mg)	Tissue sample (mg)	Total tissue iron (µg)	Iron concentration (µg/mg)	Tissue sample (mg)	Total tissue iron (µg)	Iron concentration (µg/mg)	Tissue sample (mg)	Total tissue iron (µg)	Iron concentration (µg/mg)	Tissue sample (mg)	Total tissue iron (µg)	Iron concentration (µg/mg)	Tissue sample (mg)	Total tissue iron (µg)
			55	RLD 1	7.56	1	7.56	374.18	0.083	30.91	27.67	1.79	49.56	98.64	1.121	110.57	234.24	1.7	398.91	183.69	2.331	428.19	501.19	16.31	8174.37	977.81	1.077	1053.1
			56	RLD 2	3.95	1	3.95	440.75	0.066	29.09	26.28	1.79	47.14	90.19	0.99	89.29	204.03	1.34	273.4	180.83	2.326	420.62	464.63	16.625	7724.49	749.21	1.01	756.71
			57	RLD 3	3.64	1	3.64	487.27	0.063	30.89	26.39	2.05	54.11	83.12	1.138	94.59	171.01	1.48	253.78	187.06	2.67	499.45	653.81	18.167	11877.7	880.26	0.83	730.61
			58	RLD 4	3.97	1	3.97	368	0.058	21.31	27.33	1.86	50.78	78.25	1.046	81.85	154.08	1.33	205.54	192.99	2.392	461.62	476.48	15.596	7431.12	828.59	0.832	689.38
			59	RLD 5	3.71	1	3.71	376.05	0.058	21.92	26	1.93	50.18	85.27	1.063	90.64	142.14	1.55	220.32	179.64	2.643	474.79	424.8	18.66	7926.86	1096.85	0.809	887.35
			60	RLD 6	4.04	1	4.04	373.21	0.051	19.03	24.96	1.9	47.44	96.5	1.055	101.8	190.37	1.32	252.05	193.75	2.502	484.77	424.97	19.31	8206.26	1071.34	0.885	948.13
			61	Generic 1	4.08	1	4.08	446.66	0.057	25.41	26.71	1.93	51.55	79.51	1.006	79.99	154.01	1.58	242.57	212.74	2.678	569.72	406.2	17.313	7032.51	743.89	0.954	709.67
			62	Generic 2	4.14	1	4.14	368.14	0.06	22.13	26.89	1.81	48.76	92.59	1.031	95.46	99.68	1.3	129.09	181.57	2.78	504.77	447.53	17.07	7639.41	813.61	0.884	719.23
			63	Generic 3	4.54	1	4.54	361.41	0.077	28.01	41.02	1.95	79.87	84.2	1.057	89	187.62	1.66	311.26	219.83	2.375	522.1	416.37	17.128	7131.51	916.63	1.167	1069.7
			64	Generic 4	3.94	1	3.94	319.31	0.085	27.24	23.07	1.85	42.56	85.98	1.034	88.91	189.1	1.4	265.5	209.17	2.39	499.92	387.41	16.852	6528.65	740.25	0.945	699.53
			65	Generic 5	3.56	1	3.56	439.71	0.084	36.8	35.43	2	70.94	83.74	1.107	92.7	222.05	1.5	332.19	204.41	2.444	499.59	456.03	18.103	8255.59	992.62	0.96	952.92
			66	Generic 6	3	1	3	353.61	0.056	19.94	23.55	1.96	46.04	91.96	1	91.96	149.47	1.41	211.2	180.59	2.63	474.96	351.37	18.476	6491.94	770.21	0.876	674.7
			67	Control 1	3.96	1	3.96	164.85	0.03	5.01	27.88	2	55.76	70.44	1.101	77.56	63.79	1.6	102.13	61.06	2.573	157.1	103.88	16.717	1736.6	448.06	0.803	359.79
			68	Control 2	3.36	1	3.36	146.02	0.03	4.4	24.64	1.98	48.88	65.54	1.001	65.61	66.4	1.4	93.23	60.65	2.546	154.41	100.84	15.307	1543.49	288.28	0.978	281.94
			69	Control 3	23.21	1	23.21	107.42	0.058	6.2	22.53	1.96	44.17	66.19	1.141	75.52	64.08	1.59	101.63	60.24	2.59	156.02	100.8	14.727	1484.47	176.24	1.03	181.53
			70	Control 4	3.84	1	3.84	199.83	0.078	15.61	24.21	1.82	44.14	71.34	1.003	71.56	63.07	1.3	82.24	59.57	1.975	117.64	94.4	13.823	1304.88	248.96	0.703	175.02
			71	Control 5	4.6	1	4.6	173.38	0.0675	11.7	24.55	1.92	47.01	63.11	1.059	66.83	106.01	1.65	174.7	62.46	2.578	161.02	94.63	16.889	1598.26	327.2	0.913	298.73
			72	Control 6	4.67	1	4.67	156.36	0.0451	7.05	27.03	1.99	53.71	65.31	1.15	75.11	70.15	1.69	118.83	65.92	2.632	173.51	117.58	15.402	1810.99	370.07	0.875	323.81
					Serum			Bone Marrow			Brain			Heart			Lung			Kidney			Liver			Spleen
		2 weeks	Rat	Group/number	Iron concentration (µg/mL)	Blood sample (mL)	Total tissue iron (µg)	Iron concentration (µg/mg)	Tissue sample (mg)	Total tissue iron (µg)	Iron concentration (µg/mg)	Tissue sample (mg)	Total tissue iron (µg)	Iron concentration (µg/mg)	Tissue sample (mg)	Total tissue iron (µg)	Iron concentration (µg/mg)	Tissue sample (mg)	Total tissue iron (µg)	Iron concentration (µg/mg)	Tissue sample (mg)	Total tissue iron (µg)	Iron concentration (µg/mg)	Tissue sample (mg)	Total tissue iron (µg)	Iron concentration (µg/mg)	Tissue sample (mg)	Total tissue iron (µg)
			73	RLD 1	3.26	1	3.26	434.81	0.063	27.44	22.03	2.07	45.64	86.74	1.168	101.32	119.53	1.76	210.5	158.76	2.606	413.72	331.34	19.491	6458.13	1065.68	0.987	1051.83
			74	RLD 2	3.74	1	3.74	294.67	0.107	31.53	20.85	2.04	42.6	81.13	1.22	98.97	184.46	1.43	264.15	128.68	2.654	341.5	362.66	17.756	6439.36	856.26	0.967	828
			75	RLD 3	13.77	1	13.77	461.25	0.07	32.33	25.48	2.11	53.71	87.5	1.084	94.85	115.96	1.53	177.19	147.02	2.587	380.35	390.06	17.222	6717.55	1112.28	0.966	1074.46
			76	RLD 4	3.4	1	3.4	372.37	0.065	24.32	22.17	1.86	41.24	89.01	1.075	95.68	164.49	1.17	192.62	168.66	2.106	355.2	380.94	16.687	6356.77	871.73	0.836	728.76
			77	RLD 5	4.21	1	4.21	437.18	0.049	21.51	25.89	2	51.78	79.69	1.026	81.76	183.9	1.54	282.84	147.59	2.532	373.71	375.86	17.04	6404.69	1121.77	0.817	916.49
			78	RLD 6	4.52	1	4.52	433.2	0.059	25.56	21.33	1.84	39.26	88.93	1.16	103.15	151	1.5	226.04	167.43	2.388	399.83	322.47	17.92	5778.62	973.36	1.092	1062.91
			79	Generic 1	3.73	1	3.73	483.27	0.076	36.49	25.75	2.03	52.34	78.04	1.109	86.55	140.1	1.54	216.18	204.74	2.458	503.25	391.37	16.304	6380.83	1429.28	0.732	1046.23
			80	Generic 2	3.22	1	3.22	319.33	0.064	20.53	23.18	2	46.27	86.5	1.173	101.47	217.88	1.37	298.71	177.68	2.501	444.38	339.64	16.68	5665.22	914.29	1.006	919.77
			81	Generic 3	7.42	1	7.42	572.23	0.059	33.99	20.07	2.14	43.03	76.49	1.168	89.34	148.33	1.53	226.64	206.07	2.547	524.86	437.5	16.602	7263.44	1565.37	1.06	1659.29
			82	Generic 4	3.74	1	3.74	368.25	0.063	23.31	24.8	1.87	46.48	81.2	1.207	98	177.77	1.44	256.17	179.84	2.626	472.26	395.51	17.642	6977.52	1066.43	0.985	1050.43
			83	Generic 5	3.39	1	3.39	387.28	0.045	17.39	24.52	1.9	46.66	78.71	1.079	84.92	168.86	1.47	248.06	196.24	2.448	480.39	311.42	16.413	5111.42	889.05	0.971	863.27
			84	Generic 6	3.64	1	3.64	373.05	0.075	28.13	20.82	1.98	41.14	76.19	1.332	101.49	172.76	1.44	248.09	164.38	2.386	392.22	293.62	22.85	6709.19	938.37	0.988	927.11
			85	Control 1	4.41	1	4.41	102.43	0.064	6.52	24.02	2.11	50.75	62.47	1.284	80.21	71.83	2.1	151.13	58.46	2.997	175.2	95.61	17.253	1649.53	582.9	1.032	601.55
			86	Control 2	2.71	1	2.71	238.72	0.061	14.66	23.7	1.96	46.46	64.91	1.17	75.94	69.49	1.97	137.17	55.08	2.509	138.2	99.14	16.804	1665.92	441.75	1.032	455.89
			87	Control 3	3.56	1	3.56	200.27	0.078	15.52	24.31	1.97	47.87	62.41	1.278	79.77	67.49	1.49	100.84	53.85	2.525	135.98	82.12	15.42	1266.36	380.76	0.834	317.55
			88	Control 4	3.98	1	3.98	109.77	0.088	9.63	23.65	1.98	46.9	68.87	1.186	81.68	59.98	1.6	95.67	60.13	2.444	146.96	95.02	16.101	1529.87	278.54	0.861	239.83
			89	Control 5	4.71	1	4.71	241	0.0492	11.86	22.21	1.94	43.04	83.56	1.169	97.68	65.84	1.44	94.47	61.29	2.269	139.06	138.43	14.065	1947.02	347.03	1.086	376.88
			90	Control 6	3.78	1	3.78	155.08	0.0698	10.82	19.47	1.74	33.91	68.84	1.113	76.62	60.56	1.46	88.11	55.13	2.365	130.39	90.85	16.12	1464.42	277.89	0.802	222.87
					Serum			Bone Marrow			Brain			Heart			Lung			Kidney			Liver			Spleen
		4 weeks	Rat	Group/number	Iron concentration (µg/mL)	Blood sample (mL)	Total tissue iron (µg)	Iron concentration (µg/mg)	Tissue sample (mg)	Total tissue iron (µg)	Iron concentration (µg/mg)	Tissue sample (mg)	Total tissue iron (µg)	Iron concentration (µg/mg)	Tissue sample (mg)	Total tissue iron (µg)	Iron concentration (µg/mg)	Tissue sample (mg)	Total tissue iron (µg)	Iron concentration (µg/mg)	Tissue sample (mg)	Total tissue iron (µg)	Iron concentration (µg/mg)	Tissue sample (mg)	Total tissue iron (µg)	Iron concentration (µg/mg)	Tissue sample (mg)	Total tissue iron (µg)
			91	RLD 1	4.29	1	4.29	470.34	0.052	24.27	27.787	2.02	56.02	84.57	1.177	99.54	117.04	1.57	183.75	162.37	2.567	416.8	374.14	17.246	6452.42	2173.65	0.696	1512.86
			92	RLD 2	4.16	1	4.16	373.85	0.125	46.81	23.684	1.92	45.52	79.05	1.332	105.3	171.79	1.61	275.89	143.25	2.714	388.77	350.67	16.95	5943.93	1557.05	1.023	1592.86
			93	RLD 3	3.13	1	3.13	232.68	0.091	21.24	22.595	2.03	45.82	83.41	1.487	124.03	145.33	2.02	294	150.06	2.387	358.19	296.95	22.668	6731.32	800.58	1.238	991.12
			94	RLD 4	3.39	1	3.39	408.11	0.067	27.26	26.291	1.74	45.83	76.08	1.162	88.41	120.1	1.54	184.36	165.77	2.566	425.37	312.58	19.536	6106.56	1900.91	0.686	1304.02
			95	RLD 5	4.56	1	4.56	551.77	0.066	36.31	30.324	2.03	61.56	84.51	1.141	96.43	214.6	1.56	334.35	163.01	2.563	417.79	406.3	16.034	6514.57	1607.43	0.861	1384
			96	RLD 6	3.39	1	3.39	378.78	0.089	33.52	28.191	1.95	54.97	82.3	1.249	102.79	123.77	1.63	201.86	171.17	2.588	443	360.29	18.463	6652.03	1765.64	0.8	1412.51
			97	Generic 1	3.3	1	3.3	332.32	0.102	33.93	26.832	2.06	55.35	72.64	1.225	88.98	164.1	1.73	284.55	147.28	2.668	392.95	283.17	17.892	5066.41	924.1	1.046	966.61
			98	Generic 2	3.39	1	3.39	444.32	0.087	38.83	22.588	1.89	42.74	78.76	1.062	83.65	147.61	1.64	241.5	156.98	2.639	414.28	280.14	16.688	4675.04	1231.26	0.93	1145.07
			99	Generic 3	2.57	1	2.57	555.25	0.086	47.53	20.22	2.01	40.6	103.25	1.369	141.35	217.97	1.59	345.71	168.39	2.713	456.85	425.36	17.094	7271.18	802.24	1.246	999.59
			100	Generic 4	4.61	1	4.61	485.22	0.06	29.16	26.127	2.08	54.42	76.47	1.21	92.53	146.38	1.47	215.32	175.09	2.865	501.64	424.95	14.772	6277.33	1688.93	0.853	1440.66
			101	Generic 5	3.89	1	3.89	297.71	0.069	20.69	26.463	2.13	56.39	68.32	1.222	83.48	129.67	1.79	232.49	148.86	2.818	419.48	333.35	19.112	6370.94	1846.29	0.863	1593.34
			102	Generic 6	4.23	1	4.23	400.81	0.088	35.39	25.321	1.98	50.03	77.63	1.13	87.72	128.09	1.63	208.28	164.9	2.626	433.02	299.22	21.426	6411.05	1133.14	0.888	1006.23
			103	Control 1	3.48	1	3.48	157.66	0.078	12.31	22.951	2.08	47.65	66.59	1.252	83.37	62.54	1.67	104.26	62.61	2.743	171.74	98.88	16.478	1629.32	513.15	0.856	439.25
			104	Control 2	3.3	1	3.3	280.06	0.067	18.9	22.494	2.01	45.17	71.64	1.29	92.42	67.12	1.76	118.2	62.48	2.755	172.14	94.1	17.63	1658.93	658.51	0.916	603.2
			105	Control 3	3.52	1	3.52	151.76	0.104	15.84	23.664	1.92	45.36	71.7	1.319	94.58	72.99	1.59	116.05	64.69	2.91	188.25	104.3	18.764	1957.15	665.49	1.072	713.41
			106	Control 4	4.19	1	4.19	141.43	0.067	9.48	23.932	2.01	48.05	63.93	1.278	81.71	65.68	1.7	111.39	51.99	2.579	134.07	84.88	18.089	1535.34	616.83	0.865	533.56
			107	Control 5	3.93	1	3.93	211.59	0.1111	23.51	25.093	2.08	52.07	65.41	1.405	91.9	59.23	1.77	105.02	55.49	2.994	166.14	81.1	19.963	1618.92	621.95	0.956	594.58
			108	Control 6	3.93	1	3.93	173.32	0.0438	7.59	25.606	2.04	52.11	72.9	1.266	92.29	71.03	1.94	138	58.44	2.612	152.64	121.29	16.685	2023.72	503.24	1	503.24
					Serum			Bone Marrow			Brain			Heart			Lung			Kidney			Liver			Spleen
		6 weeks	Rat	Group/number	Iron concentration (µg/mL)	Blood sample (mL)	Total tissue iron (µg)	Iron concentration (µg/mg)	Tissue sample (mg)	Total tissue iron (µg)	Iron concentration (µg/mg)	Tissue sample (mg)	Total tissue iron (µg)	Iron concentration (µg/mg)	Tissue sample (mg)	Total tissue iron (µg)	Iron concentration (µg/mg)	Tissue sample (mg)	Total tissue iron (µg)	Iron concentration (µg/mg)	Tissue sample (mg)	Total tissue iron (µg)	Iron concentration (µg/mg)	Tissue sample (mg)	Total tissue iron (µg)	Iron concentration (µg/mg)	Tissue sample (mg)	Total tissue iron (µg)
			109	RLD 1	4.66	1	4.66	506.95	0.063	31.68	22.374	2.11	47.19	81.98	1.208	99.03	156.42	1.51	235.41	202.56	2.798	566.76	214.83	19.239	4133.12	2243.96	0.799	1792.92
			110	RLD 2	3.89	1	3.89	349.04	0.093	32.53	22.677	2.21	50.09	79.39	1.254	99.56	123.28	1.46	179.37	275.99	2.737	755.37	144.58	19.855	2870.71	2509.44	0.796	1997.51
			111	RLD 3	4.41	1	4.41	630.63	0.088	55.37	21.67	1.8	38.94	77.2	1.24	95.73	119.28	1.43	170.33	270.77	3.14	850.22	167.82	20.419	3426.8	2063.77	0.832	1717.06
			112	RLD 4	4.13	1	4.13	639.52	0.049	31.14	20.247	2	40.56	82.83	1.13	93.6	139.09	1.3	180.26	334.81	2.371	793.83	140.72	15.378	2163.99	1849.79	0.891	1648.16
			113	RLD 5	4.81	1	4.81	353.58	0.054	18.92	21.811	2.12	46.15	77.99	1.21	94.37	128.67	1.76	226.58	204.48	2.789	570.3	173.85	17.246	2998.19	1951.47	0.852	1662.65
			114	RLD 6	3.49	1	3.49	363.7	0.053	19.17	19.601	2.12	41.46	74.76	1.482	110.79	132.62	1.46	193.36	224.67	3.158	709.51	127.51	20.398	2600.89	1629.11	1.011	1647.03
			115	Generic 1	5.35	1	5.35	349.13	0.083	28.98	22.25	1.99	44.19	82.93	1.328	110.12	127.92	1.64	210.05	273.26	2.396	654.74	129.99	17.335	2253.33	1040.01	1.035	1076.41
			116	Generic 2	3.33	1	3.33	483.41	0.098	47.37	20.491	2.21	45.3	85.65	1.672	143.2	115.71	1.82	210.25	198.06	3.701	733.01	158.65	26.453	4196.75	859.99	1.706	1467.14
			117	Generic 3	3.96	1	3.96	324.93	0.035	11.47	22.172	2.2	48.78	71.19	1.449	103.15	155.14	1.74	269.94	152.62	3.259	497.38	207.95	24.033	4997.63	1448.57	1.066	1544.18
			118	Generic 4	6.23	1	6.23	268.99	0.074	19.85	23.179	2.27	52.5	79.12	1.451	114.8	132.8	1.41	187.25	305.55	2.983	911.45	150.98	19.302	2914.2	1488.34	0.946	1407.97
			119	Generic 5	3.9	1	3.9	311.65	0.071	22.19	21.094	1.88	39.68	80.46	1.474	118.59	161.55	1.68	271.24	265.67	2.907	772.3	167.33	21.597	3613.78	1390.82	1.292	1796.94
			120	Generic 6	4.05	1	4.05	484.51	0.08	38.81	36.645	2.17	79.34	88.75	1.318	116.97	113.22	1.54	174.13	250.21	3.112	778.66	139.74	24.265	3390.82	1714.53	0.898	1539.65
			121	Control 1	4.28	1	4.28	185.33	0.055	10.19	27.276	2.1	57.17	73.66	1.526	112.41	83.44	1.7	141.44	72.98	3.391	247.47	74.25	22.25	1652.15	1154.68	0.918	1059.99
			122	Control 2	3.81	1	3.81	534.88	0.054	29.1	24.501	2.1	51.43	73.28	1.342	98.35	73.98	1.45	107.34	85.46	2.501	213.73	71.85	16.9	1214.27	875.37	0.942	824.6
			123	Control 3	4.96	1	4.96	168.82	0.068	11.5	26.091	2.22	58	74.39	1.476	109.8	77.97	1.68	130.6	86.64	2.81	243.46	62.48	17.79	1111.59	499.11	0.894	446.21
			124	Control 4	4.35	1	4.35	233.89	0.099	23.25	27.175	1.98	53.73	63.52	1.332	84.6	62.29	1.58	98.3	111.8	3.104	347.03	66.01	21.618	1426.98	568.4	1.006	571.81
			125	Control 5	4.5	1	4.5	301.24	0.0786	23.68	22.435	2.16	48.48	67.59	1.264	85.43	89.36	1.91	170.76	83.89	3.078	258.22	77.44	18.67	1445.8	673.89	0.986	664.46
			126	Control 6	5.46	1	5.46	161.2	0.0651	10.49	23.507	2.12	49.84	90.83	1.294	117.54	72.97	1.47	107.05	128.77	2.733	351.92	68.13	19.139	1303.86	810.23	0.844	683.83
